# Supplementary material for: Pharmacological Comparative Characterization of REL-1017 (Esmethadone-HCl) and Other NMDAR Channel Blockers in Human Heterodimeric N-Methyl-D-Aspartate Receptors
Source: Pharmaceuticals (Basel). 2022 Aug 13;15(8):997. doi: 10.3390/ph15080997 (PMC9414551; doi:10.3390/ph15080997)
Supplement: Supplementary file 1 [file pharmaceuticals-15-00997-s001.zip]

Archive with 1 entries (1 files):
- pharmaceuticals-1827745-supplementary.pdf
